# Supplementary material for: The Effect of Synthesis Conditions and Chemical Structure of Thermoplastic Polyimides on Their Thermomechanical Properties and Short-Term Electrical Strength
Source: Polymers (Basel). 2025 May 18;17(10):1385. doi: 10.3390/polym17101385 (PMC12115213; doi:10.3390/polym17101385)
Supplement: Supplementary file 1 [file polymers-17-01385-s001.zip]

Archive with 1 entries (1 files):
- polymers-3625954-supplementary.pdf
